# Supplementary material for: CVF1 Promotes Invasive Candida albicans Infection via Inducing Ferroptosis
Source: J Fungi (Basel). 2025 Apr 27;11(5):342. doi: 10.3390/jof11050342 (PMC12113316; doi:10.3390/jof11050342)
Supplement: Supplementary file 1 [file jof-11-00342-s001.zip]

Archive with 6 entries (6 files):
- Figure S1.jpg
- Figure S2.jpg
- Figure S3.jpg
- Figure S4.jpg
- Table S1 Strains used in this study.pdf
- Table S2 Primers used in this study.pdf
